# Supplementary material for: Mycobacterium tuberculosis genotypes in an ethnically diverse area with millions of pilgrims and thousands of immigrants
Source: BMC Infect Dis. 2023 May 25;23:354. doi: 10.1186/s12879-023-08325-6 (PMC10209941; doi:10.1186/s12879-023-08325-6)
Supplement: Supplementary file 1 — Supplementary Material 1 [file 12879_2023_8325_MOESM1_ESM.xls]

## Sheet: MIRU-VNTRplus
Table S1. MIRU-VNTR MtbC24 types from Qom	MIRU-VNTR Loci (Alias)
ISOLATE ID	Place of Isolation	154 (MIRU02)	424 (Mtub04)	577 (ETR C)	580 (MIRU04)	802 (MIRU40)	960 (MIRU10)	1644 (MIRU16)	1955 (Mtub21)	2059 (MIRU20)	2163b (Qub11b)	2165 (ETR A)	Mtub29 (2347)	2401 (Mtub30)	2461 (ETR B)	2531 (MIRU23)	2687 (MIRU24)	MIRU26	3007 (MIRU27)	Mtub34 (3171)	3192 (MIRU31)	3690 (Mtub39)	QUB26 (4052)	QUB4156 (4156)	MIRU39 (4348)
TBQ001	Qom	2	6	2	2	3	9	4	4	2	2	4	2	2	3	4	1	9	3	4	6	4	5	5	3
TBQ002	Qom	2	6	2	2	4	5	5	4	2	?	3	4	2	3	4	1	10	3	3	6	4	9	6	3
TBQ003	Qom	2	2	4	2	3	3	4	6	3	2	3	4	2	3	6	1	8	4	3	3	6	8	3	2
TBQ004	Qom	2	5	2	2	1	8	4	3	4	2	4	4	2	3	5	1	8	4	4	6	4	10	4	4
TBQ005	Qom	2	3	4	2	3	3	4	6	3	2	3	3	2	3	5	1	9	4	3	2	4	9	5	2
TBQ006	Qom	2	3	4	2	3	3	3	5	4	2	3	4	2	3	5	1	9	5	3	3	3	8	6	3
TBQ007	Qom	2	5	2	2	3	8	5	3	3	2	4	4	3	3	2	1	5	4	3	6	4	9	15	4
TBQ008	Qom	2	6	2	2	3	7	5	4	4	2	4	4	2	3	5	1	9	5	4	7	3	9	10	4
TBQ009	Qom	2	2	4	2	3	3	4	4	2	2	3	4	2	3	5	1	9	4	4	5	3	9	10	3
TBQ011	Qom	2	6	2	2	3	6	4	4	4	2	4	4	2	3	5	1	12	4	4	8	4	?	4	4
TBQ012	Qom	2	6	2	2	3	8	5	4	2	2	4	5	4	2	5	1	7	4	4	5	4	9	5	3
TBQ013	Qom	2	3	2	2	3	7	4	4	3	2	4	4	4	2	5	1	7	3	4	4	4	8	3	2
TBQ014	Qom	2	5	2	2	3	7	4	7	2	2	3	4	2	2	5	1	5	3	4	9	3	5	4	3
TBQ015	Qom	2	7	2	2	4	8	5	3	2	2	4	4	4	3	2	1	5	3	4	9	4	9	5	4
TBQ017	Qom	2	5	2	2	3	8	4	8	2	2	3	4	2	3	5	1	6	3	4	6	4	7	5	3
TBQ018	Qom	2	7	2	2	4	7	4	3	2	2	4	4	2	3	7	1	8	3	4	6	3	9	4	3
TBQ020	Qom	2	3	2	2	4	7	4	3	3	2	5	4	2	3	7	1	9	3	4	6	3	7	5	3
TBQ021	Qom	2	7	2	2	2	6	4	3	4	2	4	4	4	3	4	2	6	3	4	4	5	9	6	3
TBQ022	Qom	2	3	2	2	3	8	4	5	2	2	5	4	2	3	6	2	9	3	4	4	5	9	?	3
TBQ024	Qom	3	5	2	2	3	7	4	3	2	2	4	4	2	2	5	1	8	3	4	5	3	9	4	3
TBQ026	Qom	2	3	4	2	3	3	2	6	3	2	2	4	2	1	5	1	6	3	2	3	3	4	10	2
TBQ027	Qom	2	3	5	2	3	3	3	5	2	2	3	5	2	1	6	2	7	3	3	3	5	7	5	2
TBQ029	Qom	3	3	5	2	3	3	3	5	2	2	3	5	2	1	6	1	6	3	3	4	3	7	5	2
TBQ030	Qom	2	3	5	2	3	3	2	5	3	2	3	4	2	1	6	1	6	3	3	3	3	3	3	2
TBQ031	Qom	3	6	3	2	3	9	5	4	2	2	3	4	5	3	6	1	10	4	5	6	3	9	4	3
TBQ032	Qom	3	3	5	2	3	4	3	5	2	2	3	4	2	1	6	1	7	3	3	4	4	7	6	2
TBQ033	Qom	2	3	5	2	3	3	3	5	3	2	3	4	2	1	6	1	6	3	3	3	3	7	9	2
TBQ034	Qom	3	4	5	2	4	3	3	5	2	2	3	6	2	2	6	1	8	4	4	3	2	8	5	3
TBQ035	Qom	2	3	4	2	4	3	5	3	3	4	3	5	2	1	6	1	6	4	5	3	3	7	8	2
TBQ036	Qom	3	3	5	2	4	3	3	4	4	2	3	5	2	2	6	1	8	3	3	3	3	8	4	2
TBQ038	Qom	2	5	3	2	4	6	4	4	2	2	4	6	2	1	6	1	10	3	4	4	3	12	4	4
TBQ039	Qom	1	5	5	2	3	4	5	2	3	6	2	4	2	3	6	1	5	2	3	3	4	5	6	2
TBQ040	Qom	2	7	3	2	4	4	4	4	2	2	3	4	2	2	6	1	8	3	4	6	3	10	5	3
TBQ041	Qom	2	3	3	2	4	3	3	3	3	2	3	4	2	1	6	1	5	3	4	3	3	6	2	2
TBQ042	Qom	4	4	4	2	3	3	3	5	?	2	3	4	2	1	6	1	6	4	3	3	5	8	4	2
TBQ043	Qom	2	6	4	2	3	7	5	4	3	4	3	5	2	3	6	1	8	3	4	5	3	10	2	4
TBQ045	Qom	2	2	2	2	3	7	5	4	4	2	4	4	4	3	6	1	8	4	5	5	3	4	2	4
TBQ046	Qom	2	3	4	2	1	3	4	4	2	2	1	4	2	2	6	1	5	3	3	3	4	8	2	3
TBQ047	Qom	2	2	4	2	3	3	3	5	3	2	3	4	2	2	6	2	5	3	3	2	3	9	4	3
TBQ048	Qom	2	2	4	2	3	3	3	5	2	2	3	4	2	1	5	2	6	3	3	2	4	8	2	3
TBQ049	Qom	2	5	4	2	3	4	2	5	3	2	4	4	3	2	5	1	2	1	4	6	4	10	2	3
TBQ050	Qom	2	2	5	2	3	3	3	5	2	2	3	4	2	1	6	1	5	4	3	2	4	8	4	2
TBQ051	Qom	3	2	5	2	3	3	4	6	4	4	3	4	2	1	6	1	6	4	3	5	4	9	4	3
TBQ052	Qom	2	4	5	2	3	3	2	6	3	3	3	4	2	1	6	1	5	3	3	3	3	8	4	2
TBQ053	Qom	1	2	5	2	2	4	5	2	3	3	2	4	2	4	6	1	5	2	3	3	5	5	3	2
TBQ054	Qom	2	3	5	2	4	3	3	5	4	4	3	4	2	2	6	1	5	3	3	3	3	8	5	2
TBQ055	Qom	2	2	5	2	1	3	3	4	2	3	3	4	2	2	6	1	4	4	3	3	5	8	10	2
TBQ056	Qom	3	2	4	2	4	3	3	3	3	3	3	4	2	2	6	1	5	4	?	4	2	5	4	3
TBQ057	Qom	2	2	4	2	4	3	2	5	3	2	3	4	2	3	6	1	5	3	3	5	4	8	4	3
TBQ058	Qom	2	2	4	2	4	3	3	3	3	3	3	4	2	2	6	1	5	4	4	3	5	9	3	3
TBQ059	Qom	2	6	2	2	4	7	4	4	4	2	4	4	2	3	6	1	5	3	4	6	3	11	3	4
TBQ060	Qom	2	2	2	2	4	7	5	4	2	2	4	4	3	3	7	3	8	3	4	5	3	11	4	4
TBQ061	Qom	2	4	3	2	3	5	3	5	3	7	4	4	3	2	6	1	6	3	4	5	3	11	3	4
TBQ062	Qom	2	5	2	2	4	8	6	3	3	2	4	4	4	3	2	1	5	4	?	6	4	?	3	4
TBQ063	Qom	2	3	4	2	4	3	4	3	3	3	2	4	2	1	6	1	5	4	4	4	5	10	6	2
TBQ064	Qom	2	5	2	2	5	7	4	4	3	2	3	4	4	3	6	1	6	3	4	4	4	8	5	2
TBQ065	Qom	2	3	4	2	4	3	3	5	4	2	3	4	2	2	6	1	5	4	3	4	3	8	5	2
TBQ066	Qom	2	3	2	3s	4	7	4	4	3	2	4	4	2	3	6	1	10	4	4	5	3	9	6	3
TBQ067	Qom	2	3	4	3s	4	3	3	4	3	2	3	4	2	2	6	1	7	3	3	3	3	8	10	2
TBQ068	Qom	2	3	4	3s	4	2	3	4	2	3	3	4	2	2	6	1	5	4	4	2	4	9	5	2
TBQ069	Qom	2	3	4	2	4	3	3	4	3	3	3	6	2	1	6	1	6	3	3	3	3	8	4	2
TBQ070	Qom	3	2	5	3s	4	3	4	5	3	?	3	4	2	1	6	1	4	4	4	4	5	8	3	5
TBQ071	Qom	3	2	6	3s	3	6	5	3	3	2	4	4	2	3	4	1	6	4	3	4	5	4	6	3
TBQ073	Qom	3	8	5	3s	4	5	5	3	3	2	2	4	2	2	5	3	7	6	5	5	4	5	6	4
TBQ074	Qom	3	7	2	3s	4	7	6	5	3	2	5	4	2	3	5	2	9	4	7	7	4	8	6	4
TBQ075	Qom	3	4	5	3s	4	3	4	3	3	3	4	4	2	2	5	2	6	4	6	3	4	8	4	3
TBQ076	Qom	3	5	4	3s	4	5	3	5	3	7	4	4	5	2	6	1	6	2	?	7	4	8	3	6
TBQ077	Qom	3	3	3	2	4	6	6	3	3	9	3	5	2	2	7	2	6	4	6	4	4	7	6	3
TBQ078	Qom	3	5	2	2	5	9	4	4	3	2	5	5	2	2	5	2	8	4	6	7	4	10	4	5
TBQ079	Qom	3	3	6	2	3	3	2	3	2	2	2	5	2	2	5	2	5	4	4	3	3	9	6	3
TBQ080	Qom	3	5	4	2	4	4	2	5	2	7	6	5	5	4	5	1	5	1	4	6	3	10	10	4
TBQ081	Qom	2	2	4	2	3	3	3	6	2	2	4	4	2	1	5	1	6	3	3	2	4	9	2	3
TBQ082	Qom	3	3	5	3s	3	5	4	6	?	2	4	5	3	2	6	2	7	5	5	4	4	?	3	4
TBQ083	Qom	2	2	4	2	3	3	3	6	2	2	4	5	2	1	6	1	6	3	3	3	4	10	3	3
TBQ084	Qom	2	2	4	2	3	3	3	6	2	2	4	5	2	1	6	1	5	3	3	3	3	8	3	3
TBQ085	Qom	2	5	4	2	3	4	2	7	3	7	4	5	5	3	6	1	5	2	5	6	4	10	3	5
TBQ086	Qom	2	3	4	2	1	3	3	5	3	2	3	5	2	2	6	1	5	5	3	3	4	8	2	3
TBQ087	Qom	2	5	2	3s	3	7	6	3	3	2	4	6	4	3	3	1	5	4	4	5	5	10	?	4
TBQ088	Qom	2	5	2	5	5	7	5	4	2	2	4	6	2	3	6	1	8	3	4	6	4	10	?	4
TBQ089	Qom	2	2	4	4	4	3	4	6	2	2	3	6	2	2	6	1	6	3	5	7	4	8	2	4
TBQ090	Qom	2	4	5	3s	4	3	4	6	2	1	3	5	1	2	6	1	4	3	4	4	4	7	3	4
TBQ091	Qom	3	3	4	4	4	3	5	5	3	2	3	6	2	1	6	1	7	3	3	3	4	8	3	4
TBQ092	Qom	3	3	4	4	3	3	5	4	2	4	3	6	2	1	6	1	4	4	3	4	4	6	3	5
TBQ093	Qom	2	3	2	3s	3	5	5	14	2	3	10	4	3	5	6	2	3	4	4	5	8	4	3	4
TBQ094	Qom	2	4	4	4	4	3	4	7	3	2	3	5	3	1	6	1	7	3	5	7	4	?	3	5
TBQ095	Qom	2	4	2	6	3	7	5	5	2	?	10	4	3	6	6	2	3	4	3	3	4	4	2	3
* First and second columns show the isolates identification number and place of isolation, respectively; and the following columns indicate the different 24 loci (Alias) MIRU-VNTR accrording to www.miru-vntrplus.org.
